# Supplementary material for: Substantial variation in the timing of pollen production reduces reproductive synchrony between distant populations of Pinus sylvestris L. in Scotland
Source: Ecol Evol. 2017 Jun 15;7(15):5754–65. doi: 10.1002/ece3.3154 (PMC5586338; doi:10.1002/ece3.3154)
Supplement: Supplementary file 2 [file ECE3-7-5754-s002.csv]

Year	Site	Time	Tree	Strobilus	GDD
2014	BE	10	1	3	257.8
2014	BE	10	1	3	257.8
2014	BE	10	1	3	257.8
2014	BE	10	1	3	257.8
2014	BE	10	1	3	257.8
2014	BE	10	2	3	257.8
2014	BE	10	2	3	257.8
2014	BE	10	2	3	257.8
2014	BE	10	2	3	257.8
2014	BE	10	2	3	257.8
2014	BE	10	3	3	257.8
2014	BE	10	3	3	257.8
2014	BE	10	3	3	257.8
2014	BE	10	3	3	257.8
2014	BE	10	3	3	257.8
2014	BE	10	4	3	257.8
2014	BE	10	4	3	257.8
2014	BE	10	4	3	257.8
2014	BE	10	4	3	257.8
2014	BE	10	4	3	257.8
2014	BE	10	5	3	257.8
2014	BE	10	5	3	257.8
2014	BE	10	5	3	257.8
2014	BE	10	5	3	257.8
2014	BE	10	5	3	257.8
2014	BE	10	6	3	257.8
2014	BE	10	6	3	257.8
2014	BE	10	6	3	257.8
2014	BE	10	6	3	257.8
2014	BE	10	6	3	257.8
2014	BE	10	7	3	257.8
2014	BE	10	7	2	257.8
2014	BE	10	7	2	257.8
2014	BE	10	7	2	257.8
2014	BE	10	7	2	257.8
2014	BE	10	8	3	257.8
2014	BE	10	8	3	257.8
2014	BE	10	8	3	257.8
2014	BE	10	8	3	257.8
2014	BE	10	8	3	257.8
2014	BE	10	9	2	257.8
2014	BE	10	9	1	257.8
2014	BE	10	9	1	257.8
2014	BE	10	9	1	257.8
2014	BE	10	9	1	257.8
2014	BE	10	10	2	257.8
2014	BE	10	10	3	257.8
2014	BE	10	10	2	257.8
2014	BE	10	10	2	257.8
2014	BE	10	10	2	257.8
2014	BE	10	11	3	257.8
2014	BE	10	11	3	257.8
2014	BE	10	11	3	257.8
2014	BE	10	11	2	257.8
2014	BE	10	11	3	257.8
2014	BE	10	12	1	257.8
2014	BE	10	12	1	257.8
2014	BE	10	12	1	257.8
2014	BE	10	12	1	257.8
2014	BE	10	12	1	257.8
2014	BE	10	13	3	257.8
2014	BE	10	13	2	257.8
2014	BE	10	13	1	257.8
2014	BE	10	13	1	257.8
2014	BE	10	13	1	257.8
2014	BE	10	14	3	257.8
2014	BE	10	14	3	257.8
2014	BE	10	14	3	257.8
2014	BE	10	14	3	257.8
2014	BE	10	14	3	257.8
2014	BE	10	15	3	257.8
2014	BE	10	15	3	257.8
2014	BE	10	15	3	257.8
2014	BE	10	15	3	257.8
2014	BE	10	15	3	257.8
2014	BE	10	16	3	257.8
2014	BE	10	16	3	257.8
2014	BE	10	16	3	257.8
2014	BE	10	16	3	257.8
2014	BE	10	16	3	257.8
2014	BE	10	17	3	257.8
2014	BE	10	17	3	257.8
2014	BE	10	17	3	257.8
2014	BE	10	17	3	257.8
2014	BE	10	17	3	257.8
2014	BE	10	18	3	257.8
2014	BE	10	18	3	257.8
2014	BE	10	18	3	257.8
2014	BE	10	18	3	257.8
2014	BE	10	18	3	257.8
2014	BE	10	19	3	257.8
2014	BE	10	19	3	257.8
2014	BE	10	19	3	257.8
2014	BE	10	19	3	257.8
2014	BE	10	19	3	257.8
2014	BE	10	20	3	257.8
2014	BE	10	20	3	257.8
2014	BE	10	20	3	257.8
2014	BE	10	20	3	257.8
2014	BE	10	20	3	257.8
2014	BE	27	1	5	355.7
2014	BE	27	1	5	355.7
2014	BE	27	1	5	355.7
2014	BE	27	1	5	355.7
2014	BE	27	1	5	355.7
2014	BE	27	2	5	355.7
2014	BE	27	2	5	355.7
2014	BE	27	2	5	355.7
2014	BE	27	2	5	355.7
2014	BE	27	2	5	355.7
2014	BE	27	3	5	355.7
2014	BE	27	3	5	355.7
2014	BE	27	3	5	355.7
2014	BE	27	3	5	355.7
2014	BE	27	3	5	355.7
2014	BE	27	4	6	355.7
2014	BE	27	4	5	355.7
2014	BE	27	4	6	355.7
2014	BE	27	4	6	355.7
2014	BE	27	4	5	355.7
2014	BE	27	5	5	355.7
2014	BE	27	5	6	355.7
2014	BE	27	5	6	355.7
2014	BE	27	5	6	355.7
2014	BE	27	5	5	355.7
2014	BE	27	6	6	355.7
2014	BE	27	6	6	355.7
2014	BE	27	6	5	355.7
2014	BE	27	6	5	355.7
2014	BE	27	6	6	355.7
2014	BE	27	7	4	355.7
2014	BE	27	7	5	355.7
2014	BE	27	7	5	355.7
2014	BE	27	7	4	355.7
2014	BE	27	7	4	355.7
2014	BE	27	8	5	355.7
2014	BE	27	8	4	355.7
2014	BE	27	8	4	355.7
2014	BE	27	8	4	355.7
2014	BE	27	8	4	355.7
2014	BE	27	9	4	355.7
2014	BE	27	9	4	355.7
2014	BE	27	9	1	355.7
2014	BE	27	9	1	355.7
2014	BE	27	9	1	355.7
2014	BE	27	10	4	355.7
2014	BE	27	10	4	355.7
2014	BE	27	10	4	355.7
2014	BE	27	10	4	355.7
2014	BE	27	10	4	355.7
2014	BE	27	11	6	355.7
2014	BE	27	11	6	355.7
2014	BE	27	11	6	355.7
2014	BE	27	11	5	355.7
2014	BE	27	11	6	355.7
2014	BE	27	12	1	355.7
2014	BE	27	12	1	355.7
2014	BE	27	12	1	355.7
2014	BE	27	12	1	355.7
2014	BE	27	12	1	355.7
2014	BE	27	13	5	355.7
2014	BE	27	13	5	355.7
2014	BE	27	13	5	355.7
2014	BE	27	13	5	355.7
2014	BE	27	13	5	355.7
2014	BE	27	14	5	355.7
2014	BE	27	14	5	355.7
2014	BE	27	14	6	355.7
2014	BE	27	14	6	355.7
2014	BE	27	14	5	355.7
2014	BE	27	15	6	355.7
2014	BE	27	15	6	355.7
2014	BE	27	15	6	355.7
2014	BE	27	15	6	355.7
2014	BE	27	15	6	355.7
2014	BE	27	16	6	355.7
2014	BE	27	16	6	355.7
2014	BE	27	16	6	355.7
2014	BE	27	16	6	355.7
2014	BE	27	16	6	355.7
2014	BE	27	17	6	355.7
2014	BE	27	17	6	355.7
2014	BE	27	17	6	355.7
2014	BE	27	17	6	355.7
2014	BE	27	17	6	355.7
2014	BE	27	18	5	355.7
2014	BE	27	18	6	355.7
2014	BE	27	18	6	355.7
2014	BE	27	18	6	355.7
2014	BE	27	18	6	355.7
2014	BE	27	19	5	355.7
2014	BE	27	19	5	355.7
2014	BE	27	19	5	355.7
2014	BE	27	19	5	355.7
2014	BE	27	19	6	355.7
2014	BE	27	20	6	355.7
2014	BE	27	20	7	355.7
2014	BE	27	20	7	355.7
2014	BE	27	20	7	355.7
2014	BE	27	20	6	355.7
2014	BE	38	1	7	446.2
2014	BE	38	1	7	446.2
2014	BE	38	1	6	446.2
2014	BE	38	1	7	446.2
2014	BE	38	1	7	446.2
2014	BE	38	2	7	446.2
2014	BE	38	2	6	446.2
2014	BE	38	2	7	446.2
2014	BE	38	2	6	446.2
2014	BE	38	2	7	446.2
2014	BE	38	3	7	446.2
2014	BE	38	3	7	446.2
2014	BE	38	3	7	446.2
2014	BE	38	3	6	446.2
2014	BE	38	3	7	446.2
2014	BE	38	4	7	446.2
2014	BE	38	4	7	446.2
2014	BE	38	4	7	446.2
2014	BE	38	4	7	446.2
2014	BE	38	4	7	446.2
2014	BE	38	5	7	446.2
2014	BE	38	5	7	446.2
2014	BE	38	5	7	446.2
2014	BE	38	5	7	446.2
2014	BE	38	5	6	446.2
2014	BE	38	6	6	446.2
2014	BE	38	6	7	446.2
2014	BE	38	6	7	446.2
2014	BE	38	6	7	446.2
2014	BE	38	6	7	446.2
2014	BE	38	7	7	446.2
2014	BE	38	7	7	446.2
2014	BE	38	7	7	446.2
2014	BE	38	7	6	446.2
2014	BE	38	7	6	446.2
2014	BE	38	8	6	446.2
2014	BE	38	8	6	446.2
2014	BE	38	8	6	446.2
2014	BE	38	8	6	446.2
2014	BE	38	8	6	446.2
2014	BE	38	9	1	446.2
2014	BE	38	9	1	446.2
2014	BE	38	9	1	446.2
2014	BE	38	9	6	446.2
2014	BE	38	9	6	446.2
2014	BE	38	10	6	446.2
2014	BE	38	10	6	446.2
2014	BE	38	10	6	446.2
2014	BE	38	10	7	446.2
2014	BE	38	10	7	446.2
2014	BE	38	11	7	446.2
2014	BE	38	11	7	446.2
2014	BE	38	11	7	446.2
2014	BE	38	11	7	446.2
2014	BE	38	11	7	446.2
2014	BE	38	12	1	446.2
2014	BE	38	12	1	446.2
2014	BE	38	12	1	446.2
2014	BE	38	12	1	446.2
2014	BE	38	12	1	446.2
2014	BE	38	13	7	446.2
2014	BE	38	13	7	446.2
2014	BE	38	13	7	446.2
2014	BE	38	13	7	446.2
2014	BE	38	13	7	446.2
2014	BE	38	14	6	446.2
2014	BE	38	14	7	446.2
2014	BE	38	14	7	446.2
2014	BE	38	14	7	446.2
2014	BE	38	14	7	446.2
2014	BE	38	15	7	446.2
2014	BE	38	15	7	446.2
2014	BE	38	15	7	446.2
2014	BE	38	15	7	446.2
2014	BE	38	15	7	446.2
2014	BE	38	16	7	446.2
2014	BE	38	16	7	446.2
2014	BE	38	16	7	446.2
2014	BE	38	16	7	446.2
2014	BE	38	16	7	446.2
2014	BE	38	17	7	446.2
2014	BE	38	17	7	446.2
2014	BE	38	17	7	446.2
2014	BE	38	17	7	446.2
2014	BE	38	17	7	446.2
2014	BE	38	18	7	446.2
2014	BE	38	18	7	446.2
2014	BE	38	18	7	446.2
2014	BE	38	18	7	446.2
2014	BE	38	18	7	446.2
2014	BE	38	19	6	446.2
2014	BE	38	19	6	446.2
2014	BE	38	19	6	446.2
2014	BE	38	19	6	446.2
2014	BE	38	19	7	446.2
2014	BE	38	20	7	446.2
2014	BE	38	20	7	446.2
2014	BE	38	20	7	446.2
2014	BE	38	20	7	446.2
2014	BE	38	20	7	446.2
2014	RM	11	1	1	176.9
2014	RM	11	1	1	176.9
2014	RM	11	1	2	176.9
2014	RM	11	1	2	176.9
2014	RM	11	1	2	176.9
2014	RM	11	2	2	176.9
2014	RM	11	2	2	176.9
2014	RM	11	2	3	176.9
2014	RM	11	2	3	176.9
2014	RM	11	2	2	176.9
2014	RM	11	3	2	176.9
2014	RM	11	3	2	176.9
2014	RM	11	3	2	176.9
2014	RM	11	3	2	176.9
2014	RM	11	3	2	176.9
2014	RM	11	4	2	176.9
2014	RM	11	4	2	176.9
2014	RM	11	4	3	176.9
2014	RM	11	4	3	176.9
2014	RM	11	4	3	176.9
2014	RM	11	5	3	176.9
2014	RM	11	5	3	176.9
2014	RM	11	5	3	176.9
2014	RM	11	5	3	176.9
2014	RM	11	5	3	176.9
2014	RM	11	6	2	176.9
2014	RM	11	6	2	176.9
2014	RM	11	6	2	176.9
2014	RM	11	6	2	176.9
2014	RM	11	6	2	176.9
2014	RM	11	7	2	176.9
2014	RM	11	7	2	176.9
2014	RM	11	7	1	176.9
2014	RM	11	7	1	176.9
2014	RM	11	7	1	176.9
2014	RM	11	8	3	176.9
2014	RM	11	8	3	176.9
2014	RM	11	8	3	176.9
2014	RM	11	8	3	176.9
2014	RM	11	8	3	176.9
2014	RM	11	9	2	176.9
2014	RM	11	9	2	176.9
2014	RM	11	9	2	176.9
2014	RM	11	9	2	176.9
2014	RM	11	9	2	176.9
2014	RM	11	10	2	176.9
2014	RM	11	10	2	176.9
2014	RM	11	10	3	176.9
2014	RM	11	10	2	176.9
2014	RM	11	10	3	176.9
2014	RM	11	11	2	176.9
2014	RM	11	11	2	176.9
2014	RM	11	11	2	176.9
2014	RM	11	11	2	176.9
2014	RM	11	11	2	176.9
2014	RM	11	12	3	176.9
2014	RM	11	12	3	176.9
2014	RM	11	12	2	176.9
2014	RM	11	12	3	176.9
2014	RM	11	12	3	176.9
2014	RM	11	13	2	176.9
2014	RM	11	13	2	176.9
2014	RM	11	13	2	176.9
2014	RM	11	13	2	176.9
2014	RM	11	13	2	176.9
2014	RM	11	14	3	176.9
2014	RM	11	14	3	176.9
2014	RM	11	14	3	176.9
2014	RM	11	14	3	176.9
2014	RM	11	14	3	176.9
2014	RM	11	15	2	176.9
2014	RM	11	15	3	176.9
2014	RM	11	15	2	176.9
2014	RM	11	15	3	176.9
2014	RM	11	15	2	176.9
2014	RM	11	16	3	176.9
2014	RM	11	16	3	176.9
2014	RM	11	16	3	176.9
2014	RM	11	16	3	176.9
2014	RM	11	16	3	176.9
2014	RM	11	17	3	176.9
2014	RM	11	17	3	176.9
2014	RM	11	17	3	176.9
2014	RM	11	17	3	176.9
2014	RM	11	17	3	176.9
2014	RM	11	18	3	176.9
2014	RM	11	18	3	176.9
2014	RM	11	18	3	176.9
2014	RM	11	18	3	176.9
2014	RM	11	18	3	176.9
2014	RM	11	19	2	176.9
2014	RM	11	19	2	176.9
2014	RM	11	19	2	176.9
2014	RM	11	19	1	176.9
2014	RM	11	19	1	176.9
2014	RM	11	20	3	176.9
2014	RM	11	20	3	176.9
2014	RM	11	20	3	176.9
2014	RM	11	20	3	176.9
2014	RM	11	20	3	176.9
2014	RM	28	1	4	267.6
2014	RM	28	1	4	267.6
2014	RM	28	1	4	267.6
2014	RM	28	1	4	267.6
2014	RM	28	1	3	267.6
2014	RM	28	2	5	267.6
2014	RM	28	2	4	267.6
2014	RM	28	2	4	267.6
2014	RM	28	2	4	267.6
2014	RM	28	2	4	267.6
2014	RM	28	3	4	267.6
2014	RM	28	3	4	267.6
2014	RM	28	3	4	267.6
2014	RM	28	3	4	267.6
2014	RM	28	3	4	267.6
2014	RM	28	4	5	267.6
2014	RM	28	4	5	267.6
2014	RM	28	4	5	267.6
2014	RM	28	4	5	267.6
2014	RM	28	4	5	267.6
2014	RM	28	5	5	267.6
2014	RM	28	5	5	267.6
2014	RM	28	5	5	267.6
2014	RM	28	5	5	267.6
2014	RM	28	5	5	267.6
2014	RM	28	6	3	267.6
2014	RM	28	6	3	267.6
2014	RM	28	6	4	267.6
2014	RM	28	6	4	267.6
2014	RM	28	6	3	267.6
2014	RM	28	7	3	267.6
2014	RM	28	7	3	267.6
2014	RM	28	7	3	267.6
2014	RM	28	7	3	267.6
2014	RM	28	7	3	267.6
2014	RM	28	8	3	267.6
2014	RM	28	8	3	267.6
2014	RM	28	8	3	267.6
2014	RM	28	8	3	267.6
2014	RM	28	8	3	267.6
2014	RM	28	9	3	267.6
2014	RM	28	9	3	267.6
2014	RM	28	9	3	267.6
2014	RM	28	9	3	267.6
2014	RM	28	9	3	267.6
2014	RM	28	10	3	267.6
2014	RM	28	10	3	267.6
2014	RM	28	10	3	267.6
2014	RM	28	10	4	267.6
2014	RM	28	10	3	267.6
2014	RM	28	11	5	267.6
2014	RM	28	11	5	267.6
2014	RM	28	11	5	267.6
2014	RM	28	11	4	267.6
2014	RM	28	11	5	267.6
2014	RM	28	12	5	267.6
2014	RM	28	12	5	267.6
2014	RM	28	12	5	267.6
2014	RM	28	12	5	267.6
2014	RM	28	12	5	267.6
2014	RM	28	13	3	267.6
2014	RM	28	13	3	267.6
2014	RM	28	13	3	267.6
2014	RM	28	13	3	267.6
2014	RM	28	13	4	267.6
2014	RM	28	14	5	267.6
2014	RM	28	14	5	267.6
2014	RM	28	14	5	267.6
2014	RM	28	14	5	267.6
2014	RM	28	14	5	267.6
2014	RM	28	15	3	267.6
2014	RM	28	15	4	267.6
2014	RM	28	15	4	267.6
2014	RM	28	15	4	267.6
2014	RM	28	15	4	267.6
2014	RM	28	16	5	267.6
2014	RM	28	16	5	267.6
2014	RM	28	16	5	267.6
2014	RM	28	16	5	267.6
2014	RM	28	16	5	267.6
2014	RM	28	17	5	267.6
2014	RM	28	17	5	267.6
2014	RM	28	17	5	267.6
2014	RM	28	17	5	267.6
2014	RM	28	17	5	267.6
2014	RM	28	18	5	267.6
2014	RM	28	18	5	267.6
2014	RM	28	18	5	267.6
2014	RM	28	18	5	267.6
2014	RM	28	18	5	267.6
2014	RM	28	19	4	267.6
2014	RM	28	19	4	267.6
2014	RM	28	19	4	267.6
2014	RM	28	19	3	267.6
2014	RM	28	19	4	267.6
2014	RM	28	20	5	267.6
2014	RM	28	20	5	267.6
2014	RM	28	20	5	267.6
2014	RM	28	20	5	267.6
2014	RM	28	20	5	267.6
2014	RM	39	1	5	348.8
2014	RM	39	1	6	348.8
2014	RM	39	1	6	348.8
2014	RM	39	1	6	348.8
2014	RM	39	1	5	348.8
2014	RM	39	2	6	348.8
2014	RM	39	2	5	348.8
2014	RM	39	2	5	348.8
2014	RM	39	2	6	348.8
2014	RM	39	2	6	348.8
2014	RM	39	3	6	348.8
2014	RM	39	3	6	348.8
2014	RM	39	3	6	348.8
2014	RM	39	3	6	348.8
2014	RM	39	3	6	348.8
2014	RM	39	4	6	348.8
2014	RM	39	4	6	348.8
2014	RM	39	4	6	348.8
2014	RM	39	4	6	348.8
2014	RM	39	4	6	348.8
2014	RM	39	5	7	348.8
2014	RM	39	5	7	348.8
2014	RM	39	5	7	348.8
2014	RM	39	5	7	348.8
2014	RM	39	5	6	348.8
2014	RM	39	6	6	348.8
2014	RM	39	6	6	348.8
2014	RM	39	6	6	348.8
2014	RM	39	6	6	348.8
2014	RM	39	6	6	348.8
2014	RM	39	7	6	348.8
2014	RM	39	7	6	348.8
2014	RM	39	7	6	348.8
2014	RM	39	7	5	348.8
2014	RM	39	7	7	348.8
2014	RM	39	8	5	348.8
2014	RM	39	8	6	348.8
2014	RM	39	8	6	348.8
2014	RM	39	8	6	348.8
2014	RM	39	8	6	348.8
2014	RM	39	9	6	348.8
2014	RM	39	9	6	348.8
2014	RM	39	9	6	348.8
2014	RM	39	9	6	348.8
2014	RM	39	9	6	348.8
2014	RM	39	10	5	348.8
2014	RM	39	10	5	348.8
2014	RM	39	10	6	348.8
2014	RM	39	10	6	348.8
2014	RM	39	10	6	348.8
2014	RM	39	11	6	348.8
2014	RM	39	11	6	348.8
2014	RM	39	11	6	348.8
2014	RM	39	11	6	348.8
2014	RM	39	11	6	348.8
2014	RM	39	12	7	348.8
2014	RM	39	12	7	348.8
2014	RM	39	12	7	348.8
2014	RM	39	12	7	348.8
2014	RM	39	12	7	348.8
2014	RM	39	13	6	348.8
2014	RM	39	13	6	348.8
2014	RM	39	13	6	348.8
2014	RM	39	13	6	348.8
2014	RM	39	13	6	348.8
2014	RM	39	14	7	348.8
2014	RM	39	14	7	348.8
2014	RM	39	14	7	348.8
2014	RM	39	14	7	348.8
2014	RM	39	14	7	348.8
2014	RM	39	15	6	348.8
2014	RM	39	15	6	348.8
2014	RM	39	15	6	348.8
2014	RM	39	15	6	348.8
2014	RM	39	15	6	348.8
2014	RM	39	16	6	348.8
2014	RM	39	16	6	348.8
2014	RM	39	16	6	348.8
2014	RM	39	16	6	348.8
2014	RM	39	16	6	348.8
2014	RM	39	17	7	348.8
2014	RM	39	17	7	348.8
2014	RM	39	17	7	348.8
2014	RM	39	17	7	348.8
2014	RM	39	17	7	348.8
2014	RM	39	18	6	348.8
2014	RM	39	18	6	348.8
2014	RM	39	18	6	348.8
2014	RM	39	18	7	348.8
2014	RM	39	18	6	348.8
2014	RM	39	19	6	348.8
2014	RM	39	19	6	348.8
2014	RM	39	19	6	348.8
2014	RM	39	19	7	348.8
2014	RM	39	19	7	348.8
2014	RM	39	20	6	348.8
2014	RM	39	20	6	348.8
2014	RM	39	20	6	348.8
2014	RM	39	20	7	348.8
2014	RM	39	20	7	348.8
2014	AC	12	1	2	106.7
2014	AC	12	1	2	106.7
2014	AC	12	1	1	106.7
2014	AC	12	1	1	106.7
2014	AC	12	1	1	106.7
2014	AC	12	2	2	106.7
2014	AC	12	2	2	106.7
2014	AC	12	2	2	106.7
2014	AC	12	2	2	106.7
2014	AC	12	2	1	106.7
2014	AC	12	3	1	106.7
2014	AC	12	3	1	106.7
2014	AC	12	3	1	106.7
2014	AC	12	3	1	106.7
2014	AC	12	3	1	106.7
2014	AC	12	4	1	106.7
2014	AC	12	4	2	106.7
2014	AC	12	4	1	106.7
2014	AC	12	4	1	106.7
2014	AC	12	4	1	106.7
2014	AC	12	5	1	106.7
2014	AC	12	5	1	106.7
2014	AC	12	5	1	106.7
2014	AC	12	5	1	106.7
2014	AC	12	5	1	106.7
2014	AC	12	6	1	106.7
2014	AC	12	6	1	106.7
2014	AC	12	6	1	106.7
2014	AC	12	6	1	106.7
2014	AC	12	6	1	106.7
2014	AC	12	7	2	106.7
2014	AC	12	7	2	106.7
2014	AC	12	7	1	106.7
2014	AC	12	7	1	106.7
2014	AC	12	7	2	106.7
2014	AC	12	8	1	106.7
2014	AC	12	8	1	106.7
2014	AC	12	8	1	106.7
2014	AC	12	8	1	106.7
2014	AC	12	8	1	106.7
2014	AC	12	9	2	106.7
2014	AC	12	9	1	106.7
2014	AC	12	9	1	106.7
2014	AC	12	9	2	106.7
2014	AC	12	9	1	106.7
2014	AC	12	10	1	106.7
2014	AC	12	10	1	106.7
2014	AC	12	10	1	106.7
2014	AC	12	10	1	106.7
2014	AC	12	10	1	106.7
2014	AC	12	11	2	106.7
2014	AC	12	11	2	106.7
2014	AC	12	11	1	106.7
2014	AC	12	11	1	106.7
2014	AC	12	11	1	106.7
2014	AC	12	12	2	106.7
2014	AC	12	12	1	106.7
2014	AC	12	12	2	106.7
2014	AC	12	12	1	106.7
2014	AC	12	12	1	106.7
2014	AC	12	13	1	106.7
2014	AC	12	13	1	106.7
2014	AC	12	13	1	106.7
2014	AC	12	13	1	106.7
2014	AC	12	13	1	106.7
2014	AC	12	14	1	106.7
2014	AC	12	14	1	106.7
2014	AC	12	14	1	106.7
2014	AC	12	14	1	106.7
2014	AC	12	14	2	106.7
2014	AC	12	15	2	106.7
2014	AC	12	15	2	106.7
2014	AC	12	15	2	106.7
2014	AC	12	15	1	106.7
2014	AC	12	15	1	106.7
2014	AC	12	16	1	106.7
2014	AC	12	16	2	106.7
2014	AC	12	16	1	106.7
2014	AC	12	16	1	106.7
2014	AC	12	16	1	106.7
2014	AC	12	17	1	106.7
2014	AC	12	17	1	106.7
2014	AC	12	17	1	106.7
2014	AC	12	17	1	106.7
2014	AC	12	17	1	106.7
2014	AC	12	18	1	106.7
2014	AC	12	18	1	106.7
2014	AC	12	18	1	106.7
2014	AC	12	18	1	106.7
2014	AC	12	18	1	106.7
2014	AC	12	19	1	106.7
2014	AC	12	19	1	106.7
2014	AC	12	19	1	106.7
2014	AC	12	19	1	106.7
2014	AC	12	19	1	106.7
2014	AC	12	20	1	106.7
2014	AC	12	20	1	106.7
2014	AC	12	20	1	106.7
2014	AC	12	20	1	106.7
2014	AC	12	20	1	106.7
2014	AC	28	1	3	183
2014	AC	28	1	3	183
2014	AC	28	1	3	183
2014	AC	28	1	2	183
2014	AC	28	1	3	183
2014	AC	28	2	3	183
2014	AC	28	2	3	183
2014	AC	28	2	3	183
2014	AC	28	2	3	183
2014	AC	28	2	3	183
2014	AC	28	3	1	183
2014	AC	28	3	1	183
2014	AC	28	3	1	183
2014	AC	28	3	1	183
2014	AC	28	3	1	183
2014	AC	28	4	2	183
2014	AC	28	4	3	183
2014	AC	28	4	2	183
2014	AC	28	4	3	183
2014	AC	28	4	2	183
2014	AC	28	5	3	183
2014	AC	28	5	3	183
2014	AC	28	5	3	183
2014	AC	28	5	3	183
2014	AC	28	5	3	183
2014	AC	28	6	3	183
2014	AC	28	6	3	183
2014	AC	28	6	3	183
2014	AC	28	6	2	183
2014	AC	28	6	2	183
2014	AC	28	7	3	183
2014	AC	28	7	3	183
2014	AC	28	7	3	183
2014	AC	28	7	3	183
2014	AC	28	7	3	183
2014	AC	28	8	2	183
2014	AC	28	8	2	183
2014	AC	28	8	3	183
2014	AC	28	8	3	183
2014	AC	28	8	2	183
2014	AC	28	9	2	183
2014	AC	28	9	2	183
2014	AC	28	9	3	183
2014	AC	28	9	3	183
2014	AC	28	9	2	183
2014	AC	28	10	3	183
2014	AC	28	10	3	183
2014	AC	28	10	3	183
2014	AC	28	10	3	183
2014	AC	28	10	3	183
2014	AC	28	11	3	183
2014	AC	28	11	4	183
2014	AC	28	11	3	183
2014	AC	28	11	4	183
2014	AC	28	11	3	183
2014	AC	28	12	3	183
2014	AC	28	12	3	183
2014	AC	28	12	3	183
2014	AC	28	12	3	183
2014	AC	28	12	3	183
2014	AC	28	13	3	183
2014	AC	28	13	3	183
2014	AC	28	13	3	183
2014	AC	28	13	3	183
2014	AC	28	13	3	183
2014	AC	28	14	3	183
2014	AC	28	14	3	183
2014	AC	28	14	3	183
2014	AC	28	14	3	183
2014	AC	28	14	3	183
2014	AC	28	15	2	183
2014	AC	28	15	3	183
2014	AC	28	15	2	183
2014	AC	28	15	3	183
2014	AC	28	15	3	183
2014	AC	28	16	3	183
2014	AC	28	16	3	183
2014	AC	28	16	3	183
2014	AC	28	16	3	183
2014	AC	28	16	3	183
2014	AC	28	17	3	183
2014	AC	28	17	3	183
2014	AC	28	17	3	183
2014	AC	28	17	4	183
2014	AC	28	17	3	183
2014	AC	28	18	3	183
2014	AC	28	18	2	183
2014	AC	28	18	2	183
2014	AC	28	18	2	183
2014	AC	28	18	2	183
2014	AC	28	19	3	183
2014	AC	28	19	3	183
2014	AC	28	19	3	183
2014	AC	28	19	3	183
2014	AC	28	19	3	183
2014	AC	28	20	3	183
2014	AC	28	20	3	183
2014	AC	28	20	3	183
2014	AC	28	20	2	183
2014	AC	28	20	3	183
2014	AC	39	1	5	251
2014	AC	39	1	5	251
2014	AC	39	1	4	251
2014	AC	39	1	4	251
2014	AC	39	1	5	251
2014	AC	39	2	5	251
2014	AC	39	2	5	251
2014	AC	39	2	5	251
2014	AC	39	2	4	251
2014	AC	39	2	5	251
2014	AC	39	3	4	251
2014	AC	39	3	4	251
2014	AC	39	3	4	251
2014	AC	39	3	4	251
2014	AC	39	3	4	251
2014	AC	39	4	5	251
2014	AC	39	4	5	251
2014	AC	39	4	5	251
2014	AC	39	4	5	251
2014	AC	39	4	5	251
2014	AC	39	5	6	251
2014	AC	39	5	6	251
2014	AC	39	5	6	251
2014	AC	39	5	6	251
2014	AC	39	5	6	251
2014	AC	39	6	6	251
2014	AC	39	6	6	251
2014	AC	39	6	6	251
2014	AC	39	6	6	251
2014	AC	39	6	6	251
2014	AC	39	7	5	251
2014	AC	39	7	5	251
2014	AC	39	7	5	251
2014	AC	39	7	5	251
2014	AC	39	7	5	251
2014	AC	39	8	4	251
2014	AC	39	8	4	251
2014	AC	39	8	4	251
2014	AC	39	8	4	251
2014	AC	39	8	4	251
2014	AC	39	9	5	251
2014	AC	39	9	5	251
2014	AC	39	9	5	251
2014	AC	39	9	5	251
2014	AC	39	9	5	251
2014	AC	39	10	4	251
2014	AC	39	10	4	251
2014	AC	39	10	5	251
2014	AC	39	10	5	251
2014	AC	39	10	5	251
2014	AC	39	11	5	251
2014	AC	39	11	5	251
2014	AC	39	11	5	251
2014	AC	39	11	5	251
2014	AC	39	11	5	251
2014	AC	39	12	4	251
2014	AC	39	12	5	251
2014	AC	39	12	5	251
2014	AC	39	12	5	251
2014	AC	39	12	5	251
2014	AC	39	13	5	251
2014	AC	39	13	5	251
2014	AC	39	13	5	251
2014	AC	39	13	5	251
2014	AC	39	13	4	251
2014	AC	39	14	5	251
2014	AC	39	14	5	251
2014	AC	39	14	5	251
2014	AC	39	14	5	251
2014	AC	39	14	5	251
2014	AC	39	15	4	251
2014	AC	39	15	4	251
2014	AC	39	15	5	251
2014	AC	39	15	4	251
2014	AC	39	15	5	251
2014	AC	39	16	5	251
2014	AC	39	16	5	251
2014	AC	39	16	5	251
2014	AC	39	16	5	251
2014	AC	39	16	5	251
2014	AC	39	17	5	251
2014	AC	39	17	5	251
2014	AC	39	17	5	251
2014	AC	39	17	5	251
2014	AC	39	17	5	251
2014	AC	39	18	4	251
2014	AC	39	18	4	251
2014	AC	39	18	4	251
2014	AC	39	18	4	251
2014	AC	39	18	4	251
2014	AC	39	19	4	251
2014	AC	39	19	4	251
2014	AC	39	19	4	251
2014	AC	39	19	5	251
2014	AC	39	19	5	251
2014	AC	39	20	4	251
2014	AC	39	20	4	251
2014	AC	39	20	5	251
2014	AC	39	20	4	251
2014	AC	39	20	5	251
2015	BL	23	1	3	125.2
2015	BL	23	1	3	125.2
2015	BL	23	1	3	125.2
2015	BL	23	1	3	125.2
2015	BL	23	1	3	125.2
2015	BL	23	2	3	125.2
2015	BL	23	2	2	125.2
2015	BL	23	2	2	125.2
2015	BL	23	2	2	125.2
2015	BL	23	2	2	125.2
2015	BL	23	3	3	125.2
2015	BL	23	3	3	125.2
2015	BL	23	3	3	125.2
2015	BL	23	3	4	125.2
2015	BL	23	3	4	125.2
2015	BL	23	4	3	125.2
2015	BL	23	4	3	125.2
2015	BL	23	4	3	125.2
2015	BL	23	4	3	125.2
2015	BL	23	4	3	125.2
2015	BL	23	5	2	125.2
2015	BL	23	5	2	125.2
2015	BL	23	5	2	125.2
2015	BL	23	5	2	125.2
2015	BL	23	5	2	125.2
2015	BL	23	6	2	125.2
2015	BL	23	6	2	125.2
2015	BL	23	6	2	125.2
2015	BL	23	6	2	125.2
2015	BL	23	6	2	125.2
2015	BL	23	7	3	125.2
2015	BL	23	7	3	125.2
2015	BL	23	7	3	125.2
2015	BL	23	7	3	125.2
2015	BL	23	7	3	125.2
2015	BL	23	8	3	125.2
2015	BL	23	8	3	125.2
2015	BL	23	8	3	125.2
2015	BL	23	8	3	125.2
2015	BL	23	8	3	125.2
2015	BL	23	9	4	125.2
2015	BL	23	9	4	125.2
2015	BL	23	9	3	125.2
2015	BL	23	9	3	125.2
2015	BL	23	9	3	125.2
2015	BL	23	10	2	125.2
2015	BL	23	10	2	125.2
2015	BL	23	10	1	125.2
2015	BL	23	10	1	125.2
2015	BL	23	10	1	125.2
2015	BL	23	11	3	125.2
2015	BL	23	11	3	125.2
2015	BL	23	11	3	125.2
2015	BL	23	11	3	125.2
2015	BL	23	11	3	125.2
2015	BL	23	12	2	125.2
2015	BL	23	12	2	125.2
2015	BL	23	12	3	125.2
2015	BL	23	12	3	125.2
2015	BL	23	12	2	125.2
2015	BL	23	13	3	125.2
2015	BL	23	13	3	125.2
2015	BL	23	13	3	125.2
2015	BL	23	13	3	125.2
2015	BL	23	13	3	125.2
2015	BL	23	14	3	125.2
2015	BL	23	14	3	125.2
2015	BL	23	14	3	125.2
2015	BL	23	14	3	125.2
2015	BL	23	14	3	125.2
2015	BL	23	15	3	125.2
2015	BL	23	15	3	125.2
2015	BL	23	15	2	125.2
2015	BL	23	15	2	125.2
2015	BL	23	15	2	125.2
2015	BL	23	16	3	125.2
2015	BL	23	16	3	125.2
2015	BL	23	16	3	125.2
2015	BL	23	16	3	125.2
2015	BL	23	16	3	125.2
2015	BL	23	17	3	125.2
2015	BL	23	17	3	125.2
2015	BL	23	17	3	125.2
2015	BL	23	17	2	125.2
2015	BL	23	17	2	125.2
2015	BL	23	18	3	125.2
2015	BL	23	18	3	125.2
2015	BL	23	18	3	125.2
2015	BL	23	18	3	125.2
2015	BL	23	18	3	125.2
2015	BL	23	19	3	125.2
2015	BL	23	19	3	125.2
2015	BL	23	19	3	125.2
2015	BL	23	19	3	125.2
2015	BL	23	19	3	125.2
2015	BL	23	20	3	125.2
2015	BL	23	20	3	125.2
2015	BL	23	20	3	125.2
2015	BL	23	20	3	125.2
2015	BL	23	20	3	125.2
2015	BL	34	1	4	152.5
2015	BL	34	1	4	152.5
2015	BL	34	1	4	152.5
2015	BL	34	1	4	152.5
2015	BL	34	1	4	152.5
2015	BL	34	2	4	152.5
2015	BL	34	2	4	152.5
2015	BL	34	2	4	152.5
2015	BL	34	2	4	152.5
2015	BL	34	2	4	152.5
2015	BL	34	3	4	152.5
2015	BL	34	3	4	152.5
2015	BL	34	3	4	152.5
2015	BL	34	3	4	152.5
2015	BL	34	3	4	152.5
2015	BL	34	4	4	152.5
2015	BL	34	4	4	152.5
2015	BL	34	4	4	152.5
2015	BL	34	4	4	152.5
2015	BL	34	4	4	152.5
2015	BL	34	5	4	152.5
2015	BL	34	5	4	152.5
2015	BL	34	5	4	152.5
2015	BL	34	5	4	152.5
2015	BL	34	5	4	152.5
2015	BL	34	6	4	152.5
2015	BL	34	6	4	152.5
2015	BL	34	6	4	152.5
2015	BL	34	6	4	152.5
2015	BL	34	6	4	152.5
2015	BL	34	7	4	152.5
2015	BL	34	7	4	152.5
2015	BL	34	7	4	152.5
2015	BL	34	7	4	152.5
2015	BL	34	7	4	152.5
2015	BL	34	8	4	152.5
2015	BL	34	8	4	152.5
2015	BL	34	8	4	152.5
2015	BL	34	8	4	152.5
2015	BL	34	8	4	152.5
2015	BL	34	9	4	152.5
2015	BL	34	9	4	152.5
2015	BL	34	9	4	152.5
2015	BL	34	9	4	152.5
2015	BL	34	9	4	152.5
2015	BL	34	10	3	152.5
2015	BL	34	10	3	152.5
2015	BL	34	10	3	152.5
2015	BL	34	10	3	152.5
2015	BL	34	10	3	152.5
2015	BL	34	11	4	152.5
2015	BL	34	11	4	152.5
2015	BL	34	11	4	152.5
2015	BL	34	11	4	152.5
2015	BL	34	11	4	152.5
2015	BL	34	12	4	152.5
2015	BL	34	12	4	152.5
2015	BL	34	12	4	152.5
2015	BL	34	12	4	152.5
2015	BL	34	12	4	152.5
2015	BL	34	13	4	152.5
2015	BL	34	13	4	152.5
2015	BL	34	13	4	152.5
2015	BL	34	13	4	152.5
2015	BL	34	13	4	152.5
2015	BL	34	14	4	152.5
2015	BL	34	14	4	152.5
2015	BL	34	14	4	152.5
2015	BL	34	14	4	152.5
2015	BL	34	14	4	152.5
2015	BL	34	15	4	152.5
2015	BL	34	15	4	152.5
2015	BL	34	15	4	152.5
2015	BL	34	15	4	152.5
2015	BL	34	15	4	152.5
2015	BL	34	16	4	152.5
2015	BL	34	16	4	152.5
2015	BL	34	16	4	152.5
2015	BL	34	16	4	152.5
2015	BL	34	16	4	152.5
2015	BL	34	17	4	152.5
2015	BL	34	17	4	152.5
2015	BL	34	17	4	152.5
2015	BL	34	17	4	152.5
2015	BL	34	17	4	152.5
2015	BL	34	18	4	152.5
2015	BL	34	18	4	152.5
2015	BL	34	18	4	152.5
2015	BL	34	18	4	152.5
2015	BL	34	18	4	152.5
2015	BL	34	19	4	152.5
2015	BL	34	19	4	152.5
2015	BL	34	19	4	152.5
2015	BL	34	19	4	152.5
2015	BL	34	19	4	152.5
2015	BL	34	20	4	152.5
2015	BL	34	20	4	152.5
2015	BL	34	20	4	152.5
2015	BL	34	20	4	152.5
2015	BL	34	20	4	152.5
2015	BL	44	1	5	194.1
2015	BL	44	1	5	194.1
2015	BL	44	1	5	194.1
2015	BL	44	1	5	194.1
2015	BL	44	1	5	194.1
2015	BL	44	2	5	194.1
2015	BL	44	2	5	194.1
2015	BL	44	2	5	194.1
2015	BL	44	2	5	194.1
2015	BL	44	2	5	194.1
2015	BL	44	3	5	194.1
2015	BL	44	3	5	194.1
2015	BL	44	3	5	194.1
2015	BL	44	3	5	194.1
2015	BL	44	3	5	194.1
2015	BL	44	4	5	194.1
2015	BL	44	4	5	194.1
2015	BL	44	4	5	194.1
2015	BL	44	4	5	194.1
2015	BL	44	4	5	194.1
2015	BL	44	5	5	194.1
2015	BL	44	5	5	194.1
2015	BL	44	5	5	194.1
2015	BL	44	5	5	194.1
2015	BL	44	5	5	194.1
2015	BL	44	6	6	194.1
2015	BL	44	6	6	194.1
2015	BL	44	6	6	194.1
2015	BL	44	6	6	194.1
2015	BL	44	6	6	194.1
2015	BL	44	7	5	194.1
2015	BL	44	7	5	194.1
2015	BL	44	7	5	194.1
2015	BL	44	7	5	194.1
2015	BL	44	7	5	194.1
2015	BL	44	8	5	194.1
2015	BL	44	8	5	194.1
2015	BL	44	8	5	194.1
2015	BL	44	8	5	194.1
2015	BL	44	8	5	194.1
2015	BL	44	9	5	194.1
2015	BL	44	9	5	194.1
2015	BL	44	9	5	194.1
2015	BL	44	9	5	194.1
2015	BL	44	9	5	194.1
2015	BL	44	10	5	194.1
2015	BL	44	10	5	194.1
2015	BL	44	10	5	194.1
2015	BL	44	10	5	194.1
2015	BL	44	10	5	194.1
2015	BL	44	11	6	194.1
2015	BL	44	11	6	194.1
2015	BL	44	11	6	194.1
2015	BL	44	11	6	194.1
2015	BL	44	11	6	194.1
2015	BL	44	12	5	194.1
2015	BL	44	12	5	194.1
2015	BL	44	12	5	194.1
2015	BL	44	12	5	194.1
2015	BL	44	12	5	194.1
2015	BL	44	13	5	194.1
2015	BL	44	13	5	194.1
2015	BL	44	13	5	194.1
2015	BL	44	13	5	194.1
2015	BL	44	13	5	194.1
2015	BL	44	14	4	194.1
2015	BL	44	14	4	194.1
2015	BL	44	14	4	194.1
2015	BL	44	14	4	194.1
2015	BL	44	14	4	194.1
2015	BL	44	15	5	194.1
2015	BL	44	15	5	194.1
2015	BL	44	15	5	194.1
2015	BL	44	15	5	194.1
2015	BL	44	15	5	194.1
2015	BL	44	16	5	194.1
2015	BL	44	16	5	194.1
2015	BL	44	16	5	194.1
2015	BL	44	16	5	194.1
2015	BL	44	16	5	194.1
2015	BL	44	17	5	194.1
2015	BL	44	17	5	194.1
2015	BL	44	17	5	194.1
2015	BL	44	17	5	194.1
2015	BL	44	17	5	194.1
2015	BL	44	18	5	194.1
2015	BL	44	18	5	194.1
2015	BL	44	18	5	194.1
2015	BL	44	18	5	194.1
2015	BL	44	18	5	194.1
2015	BL	44	19	5	194.1
2015	BL	44	19	5	194.1
2015	BL	44	19	5	194.1
2015	BL	44	19	5	194.1
2015	BL	44	19	5	194.1
2015	BL	44	20	5	194.1
2015	BL	44	20	5	194.1
2015	BL	44	20	5	194.1
2015	BL	44	20	5	194.1
2015	BL	44	20	5	194.1
2015	BE	24	1	3	195.6
2015	BE	24	1	3	195.6
2015	BE	24	1	3	195.6
2015	BE	24	1	3	195.6
2015	BE	24	1	3	195.6
2015	BE	24	2	3	195.6
2015	BE	24	2	3	195.6
2015	BE	24	2	3	195.6
2015	BE	24	2	3	195.6
2015	BE	24	2	3	195.6
2015	BE	24	3	3	195.6
2015	BE	24	3	3	195.6
2015	BE	24	3	3	195.6
2015	BE	24	3	3	195.6
2015	BE	24	3	3	195.6
2015	BE	24	4	3	195.6
2015	BE	24	4	3	195.6
2015	BE	24	4	3	195.6
2015	BE	24	4	3	195.6
2015	BE	24	4	3	195.6
2015	BE	24	5	4	195.6
2015	BE	24	5	4	195.6
2015	BE	24	5	4	195.6
2015	BE	24	5	4	195.6
2015	BE	24	5	4	195.6
2015	BE	24	6	4	195.6
2015	BE	24	6	4	195.6
2015	BE	24	6	4	195.6
2015	BE	24	6	4	195.6
2015	BE	24	6	4	195.6
2015	BE	24	7	2	195.6
2015	BE	24	7	2	195.6
2015	BE	24	7	2	195.6
2015	BE	24	7	2	195.6
2015	BE	24	7	3	195.6
2015	BE	24	8	3	195.6
2015	BE	24	8	3	195.6
2015	BE	24	8	3	195.6
2015	BE	24	8	3	195.6
2015	BE	24	8	3	195.6
2015	BE	24	9	3	195.6
2015	BE	24	9	3	195.6
2015	BE	24	9	3	195.6
2015	BE	24	9	3	195.6
2015	BE	24	9	3	195.6
2015	BE	24	10	2	195.6
2015	BE	24	10	2	195.6
2015	BE	24	10	2	195.6
2015	BE	24	10	2	195.6
2015	BE	24	10	2	195.6
2015	BE	24	11	3	195.6
2015	BE	24	11	3	195.6
2015	BE	24	11	4	195.6
2015	BE	24	11	4	195.6
2015	BE	24	11	4	195.6
2015	BE	24	12	3	195.6
2015	BE	24	12	3	195.6
2015	BE	24	12	1	195.6
2015	BE	24	12	1	195.6
2015	BE	24	12	1	195.6
2015	BE	24	13	3	195.6
2015	BE	24	13	3	195.6
2015	BE	24	13	2	195.6
2015	BE	24	13	1	195.6
2015	BE	24	13	1	195.6
2015	BE	24	14	3	195.6
2015	BE	24	14	3	195.6
2015	BE	24	14	3	195.6
2015	BE	24	14	3	195.6
2015	BE	24	14	3	195.6
2015	BE	24	15	4	195.6
2015	BE	24	15	4	195.6
2015	BE	24	15	4	195.6
2015	BE	24	15	4	195.6
2015	BE	24	15	4	195.6
2015	BE	24	16	3	195.6
2015	BE	24	16	3	195.6
2015	BE	24	16	3	195.6
2015	BE	24	16	3	195.6
2015	BE	24	16	3	195.6
2015	BE	24	17	3	195.6
2015	BE	24	17	3	195.6
2015	BE	24	17	3	195.6
2015	BE	24	17	3	195.6
2015	BE	24	17	3	195.6
2015	BE	24	18	3	195.6
2015	BE	24	18	3	195.6
2015	BE	24	18	3	195.6
2015	BE	24	18	3	195.6
2015	BE	24	18	3	195.6
2015	BE	24	19	3	195.6
2015	BE	24	19	3	195.6
2015	BE	24	19	3	195.6
2015	BE	24	19	3	195.6
2015	BE	24	19	3	195.6
2015	BE	24	20	4	195.6
2015	BE	24	20	4	195.6
2015	BE	24	20	4	195.6
2015	BE	24	20	4	195.6
2015	BE	24	20	4	195.6
2015	BE	35	1	5	230.8
2015	BE	35	1	5	230.8
2015	BE	35	1	5	230.8
2015	BE	35	1	5	230.8
2015	BE	35	1	5	230.8
2015	BE	35	2	4	230.8
2015	BE	35	2	4	230.8
2015	BE	35	2	4	230.8
2015	BE	35	2	4	230.8
2015	BE	35	2	4	230.8
2015	BE	35	3	5	230.8
2015	BE	35	3	5	230.8
2015	BE	35	3	4	230.8
2015	BE	35	3	4	230.8
2015	BE	35	3	4	230.8
2015	BE	35	4	4	230.8
2015	BE	35	4	4	230.8
2015	BE	35	4	4	230.8
2015	BE	35	4	4	230.8
2015	BE	35	4	4	230.8
2015	BE	35	5	4	230.8
2015	BE	35	5	4	230.8
2015	BE	35	5	4	230.8
2015	BE	35	5	4	230.8
2015	BE	35	5	4	230.8
2015	BE	35	6	5	230.8
2015	BE	35	6	5	230.8
2015	BE	35	6	4	230.8
2015	BE	35	6	4	230.8
2015	BE	35	6	4	230.8
2015	BE	35	7	4	230.8
2015	BE	35	7	4	230.8
2015	BE	35	7	4	230.8
2015	BE	35	7	4	230.8
2015	BE	35	7	4	230.8
2015	BE	35	8	4	230.8
2015	BE	35	8	4	230.8
2015	BE	35	8	4	230.8
2015	BE	35	8	4	230.8
2015	BE	35	8	4	230.8
2015	BE	35	9	4	230.8
2015	BE	35	9	4	230.8
2015	BE	35	9	4	230.8
2015	BE	35	9	3	230.8
2015	BE	35	9	3	230.8
2015	BE	35	10	2	230.8
2015	BE	35	10	2	230.8
2015	BE	35	10	2	230.8
2015	BE	35	10	2	230.8
2015	BE	35	10	2	230.8
2015	BE	35	11	5	230.8
2015	BE	35	11	5	230.8
2015	BE	35	11	4	230.8
2015	BE	35	11	4	230.8
2015	BE	35	11	4	230.8
2015	BE	35	12	4	230.8
2015	BE	35	12	4	230.8
2015	BE	35	12	4	230.8
2015	BE	35	12	2	230.8
2015	BE	35	12	2	230.8
2015	BE	35	13	4	230.8
2015	BE	35	13	4	230.8
2015	BE	35	13	3	230.8
2015	BE	35	13	3	230.8
2015	BE	35	13	3	230.8
2015	BE	35	14	4	230.8
2015	BE	35	14	4	230.8
2015	BE	35	14	4	230.8
2015	BE	35	14	4	230.8
2015	BE	35	14	4	230.8
2015	BE	35	15	4	230.8
2015	BE	35	15	4	230.8
2015	BE	35	15	4	230.8
2015	BE	35	15	4	230.8
2015	BE	35	15	4	230.8
2015	BE	35	16	5	230.8
2015	BE	35	16	5	230.8
2015	BE	35	16	5	230.8
2015	BE	35	16	5	230.8
2015	BE	35	16	5	230.8
2015	BE	35	17	4	230.8
2015	BE	35	17	4	230.8
2015	BE	35	17	4	230.8
2015	BE	35	17	4	230.8
2015	BE	35	17	4	230.8
2015	BE	35	18	4	230.8
2015	BE	35	18	4	230.8
2015	BE	35	18	4	230.8
2015	BE	35	18	4	230.8
2015	BE	35	18	4	230.8
2015	BE	35	19	4	230.8
2015	BE	35	19	4	230.8
2015	BE	35	19	4	230.8
2015	BE	35	19	4	230.8
2015	BE	35	19	4	230.8
2015	BE	35	20	6	230.8
2015	BE	35	20	6	230.8
2015	BE	35	20	6	230.8
2015	BE	35	20	6	230.8
2015	BE	35	20	6	230.8
2015	BE	45	1	6	276.6
2015	BE	45	1	6	276.6
2015	BE	45	1	6	276.6
2015	BE	45	1	6	276.6
2015	BE	45	1	6	276.6
2015	BE	45	2	5	276.6
2015	BE	45	2	5	276.6
2015	BE	45	2	5	276.6
2015	BE	45	2	5	276.6
2015	BE	45	2	5	276.6
2015	BE	45	3	5	276.6
2015	BE	45	3	5	276.6
2015	BE	45	3	5	276.6
2015	BE	45	3	5	276.6
2015	BE	45	3	5	276.6
2015	BE	45	4	5	276.6
2015	BE	45	4	5	276.6
2015	BE	45	4	5	276.6
2015	BE	45	4	5	276.6
2015	BE	45	4	5	276.6
2015	BE	45	5	6	276.6
2015	BE	45	5	6	276.6
2015	BE	45	5	6	276.6
2015	BE	45	5	5	276.6
2015	BE	45	5	5	276.6
2015	BE	45	6	5	276.6
2015	BE	45	6	5	276.6
2015	BE	45	6	5	276.6
2015	BE	45	6	5	276.6
2015	BE	45	6	5	276.6
2015	BE	45	7	4	276.6
2015	BE	45	7	4	276.6
2015	BE	45	7	4	276.6
2015	BE	45	7	4	276.6
2015	BE	45	7	4	276.6
2015	BE	45	8	5	276.6
2015	BE	45	8	5	276.6
2015	BE	45	8	5	276.6
2015	BE	45	8	5	276.6
2015	BE	45	8	5	276.6
2015	BE	45	9	4	276.6
2015	BE	45	9	4	276.6
2015	BE	45	9	4	276.6
2015	BE	45	9	4	276.6
2015	BE	45	9	4	276.6
2015	BE	45	10	4	276.6
2015	BE	45	10	4	276.6
2015	BE	45	10	4	276.6
2015	BE	45	10	4	276.6
2015	BE	45	10	4	276.6
2015	BE	45	11	5	276.6
2015	BE	45	11	5	276.6
2015	BE	45	11	5	276.6
2015	BE	45	11	5	276.6
2015	BE	45	11	5	276.6
2015	BE	45	12	5	276.6
2015	BE	45	12	4	276.6
2015	BE	45	12	4	276.6
2015	BE	45	12	1	276.6
2015	BE	45	12	1	276.6
2015	BE	45	13	5	276.6
2015	BE	45	13	5	276.6
2015	BE	45	13	5	276.6
2015	BE	45	13	5	276.6
2015	BE	45	13	5	276.6
2015	BE	45	14	5	276.6
2015	BE	45	14	5	276.6
2015	BE	45	14	5	276.6
2015	BE	45	14	5	276.6
2015	BE	45	14	5	276.6
2015	BE	45	15	5	276.6
2015	BE	45	15	5	276.6
2015	BE	45	15	5	276.6
2015	BE	45	15	5	276.6
2015	BE	45	15	5	276.6
2015	BE	45	16	7	276.6
2015	BE	45	16	7	276.6
2015	BE	45	16	7	276.6
2015	BE	45	16	7	276.6
2015	BE	45	16	7	276.6
2015	BE	45	17	5	276.6
2015	BE	45	17	5	276.6
2015	BE	45	17	5	276.6
2015	BE	45	17	5	276.6
2015	BE	45	17	5	276.6
2015	BE	45	18	6	276.6
2015	BE	45	18	6	276.6
2015	BE	45	18	6	276.6
2015	BE	45	18	6	276.6
2015	BE	45	18	6	276.6
2015	BE	45	19	6	276.6
2015	BE	45	19	6	276.6
2015	BE	45	19	6	276.6
2015	BE	45	19	6	276.6
2015	BE	45	19	6	276.6
2015	BE	45	20	7	276.6
2015	BE	45	20	7	276.6
2015	BE	45	20	7	276.6
2015	BE	45	20	7	276.6
2015	BE	45	20	7	276.6
2015	LD	25	1	2	177.8
2015	LD	25	1	2	177.8
2015	LD	25	1	2	177.8
2015	LD	25	1	2	177.8
2015	LD	25	1	2	177.8
2015	LD	25	2	3	177.8
2015	LD	25	2	3	177.8
2015	LD	25	2	3	177.8
2015	LD	25	2	3	177.8
2015	LD	25	2	3	177.8
2015	LD	25	3	3	177.8
2015	LD	25	3	3	177.8
2015	LD	25	3	3	177.8
2015	LD	25	3	2	177.8
2015	LD	25	3	2	177.8
2015	LD	25	4	2	177.8
2015	LD	25	4	2	177.8
2015	LD	25	4	2	177.8
2015	LD	25	4	2	177.8
2015	LD	25	4	2	177.8
2015	LD	25	5	4	177.8
2015	LD	25	5	4	177.8
2015	LD	25	5	4	177.8
2015	LD	25	5	4	177.8
2015	LD	25	5	4	177.8
2015	LD	25	6	3	177.8
2015	LD	25	6	3	177.8
2015	LD	25	6	3	177.8
2015	LD	25	6	3	177.8
2015	LD	25	6	3	177.8
2015	LD	25	7	3	177.8
2015	LD	25	7	3	177.8
2015	LD	25	7	3	177.8
2015	LD	25	7	3	177.8
2015	LD	25	7	3	177.8
2015	LD	25	8	3	177.8
2015	LD	25	8	2	177.8
2015	LD	25	8	2	177.8
2015	LD	25	8	2	177.8
2015	LD	25	8	2	177.8
2015	LD	25	9	3	177.8
2015	LD	25	9	3	177.8
2015	LD	25	9	3	177.8
2015	LD	25	9	3	177.8
2015	LD	25	9	3	177.8
2015	LD	25	10	2	177.8
2015	LD	25	10	2	177.8
2015	LD	25	10	2	177.8
2015	LD	25	10	2	177.8
2015	LD	25	10	2	177.8
2015	LD	25	11	1	177.8
2015	LD	25	11	1	177.8
2015	LD	25	11	1	177.8
2015	LD	25	11	1	177.8
2015	LD	25	11	1	177.8
2015	LD	25	12	1	177.8
2015	LD	25	12	1	177.8
2015	LD	25	12	1	177.8
2015	LD	25	12	1	177.8
2015	LD	25	12	1	177.8
2015	LD	25	13	3	177.8
2015	LD	25	13	3	177.8
2015	LD	25	13	3	177.8
2015	LD	25	13	3	177.8
2015	LD	25	13	3	177.8
2015	LD	25	14	2	177.8
2015	LD	25	14	2	177.8
2015	LD	25	14	2	177.8
2015	LD	25	14	2	177.8
2015	LD	25	14	2	177.8
2015	LD	25	15	3	177.8
2015	LD	25	15	3	177.8
2015	LD	25	15	3	177.8
2015	LD	25	15	2	177.8
2015	LD	25	15	2	177.8
2015	LD	25	16	1	177.8
2015	LD	25	16	1	177.8
2015	LD	25	16	1	177.8
2015	LD	25	16	1	177.8
2015	LD	25	16	1	177.8
2015	LD	25	17	3	177.8
2015	LD	25	17	3	177.8
2015	LD	25	17	3	177.8
2015	LD	25	17	3	177.8
2015	LD	25	17	3	177.8
2015	LD	25	18	1	177.8
2015	LD	25	18	1	177.8
2015	LD	25	18	1	177.8
2015	LD	25	18	1	177.8
2015	LD	25	18	1	177.8
2015	LD	25	19	3	177.8
2015	LD	25	19	3	177.8
2015	LD	25	19	3	177.8
2015	LD	25	19	3	177.8
2015	LD	25	19	3	177.8
2015	LD	25	20	3	177.8
2015	LD	25	20	3	177.8
2015	LD	25	20	3	177.8
2015	LD	25	20	3	177.8
2015	LD	25	20	3	177.8
2015	LD	35	1	2	204.3
2015	LD	35	1	2	204.3
2015	LD	35	1	2	204.3
2015	LD	35	1	2	204.3
2015	LD	35	1	2	204.3
2015	LD	35	2	4	204.3
2015	LD	35	2	4	204.3
2015	LD	35	2	4	204.3
2015	LD	35	2	4	204.3
2015	LD	35	2	4	204.3
2015	LD	35	3	4	204.3
2015	LD	35	3	4	204.3
2015	LD	35	3	4	204.3
2015	LD	35	3	4	204.3
2015	LD	35	3	4	204.3
2015	LD	35	4	4	204.3
2015	LD	35	4	4	204.3
2015	LD	35	4	4	204.3
2015	LD	35	4	4	204.3
2015	LD	35	4	4	204.3
2015	LD	35	5	4	204.3
2015	LD	35	5	4	204.3
2015	LD	35	5	4	204.3
2015	LD	35	5	4	204.3
2015	LD	35	5	4	204.3
2015	LD	35	6	4	204.3
2015	LD	35	6	4	204.3
2015	LD	35	6	4	204.3
2015	LD	35	6	4	204.3
2015	LD	35	6	4	204.3
2015	LD	35	7	4	204.3
2015	LD	35	7	4	204.3
2015	LD	35	7	4	204.3
2015	LD	35	7	4	204.3
2015	LD	35	7	4	204.3
2015	LD	35	8	4	204.3
2015	LD	35	8	4	204.3
2015	LD	35	8	4	204.3
2015	LD	35	8	4	204.3
2015	LD	35	8	4	204.3
2015	LD	35	9	4	204.3
2015	LD	35	9	4	204.3
2015	LD	35	9	4	204.3
2015	LD	35	9	4	204.3
2015	LD	35	9	4	204.3
2015	LD	35	10	3	204.3
2015	LD	35	10	3	204.3
2015	LD	35	10	3	204.3
2015	LD	35	10	3	204.3
2015	LD	35	10	3	204.3
2015	LD	35	11	4	204.3
2015	LD	35	11	4	204.3
2015	LD	35	11	4	204.3
2015	LD	35	11	4	204.3
2015	LD	35	11	4	204.3
2015	LD	35	12	2	204.3
2015	LD	35	12	2	204.3
2015	LD	35	12	2	204.3
2015	LD	35	12	2	204.3
2015	LD	35	12	2	204.3
2015	LD	35	13	5	204.3
2015	LD	35	13	5	204.3
2015	LD	35	13	5	204.3
2015	LD	35	13	5	204.3
2015	LD	35	13	5	204.3
2015	LD	35	14	4	204.3
2015	LD	35	14	4	204.3
2015	LD	35	14	4	204.3
2015	LD	35	14	4	204.3
2015	LD	35	14	4	204.3
2015	LD	35	15	4	204.3
2015	LD	35	15	4	204.3
2015	LD	35	15	4	204.3
2015	LD	35	15	4	204.3
2015	LD	35	15	4	204.3
2015	LD	35	16	2	204.3
2015	LD	35	16	2	204.3
2015	LD	35	16	2	204.3
2015	LD	35	16	2	204.3
2015	LD	35	16	2	204.3
2015	LD	35	17	4	204.3
2015	LD	35	17	4	204.3
2015	LD	35	17	4	204.3
2015	LD	35	17	4	204.3
2015	LD	35	17	4	204.3
2015	LD	35	18	3	204.3
2015	LD	35	18	3	204.3
2015	LD	35	18	3	204.3
2015	LD	35	18	3	204.3
2015	LD	35	18	3	204.3
2015	LD	35	19	4	204.3
2015	LD	35	19	4	204.3
2015	LD	35	19	4	204.3
2015	LD	35	19	4	204.3
2015	LD	35	19	4	204.3
2015	LD	35	20	4	204.3
2015	LD	35	20	4	204.3
2015	LD	35	20	4	204.3
2015	LD	35	20	4	204.3
2015	LD	35	20	4	204.3
2015	LD	45	1	4	265.3
2015	LD	45	1	4	265.3
2015	LD	45	1	4	265.3
2015	LD	45	1	4	265.3
2015	LD	45	1	4	265.3
2015	LD	45	2	5	265.3
2015	LD	45	2	5	265.3
2015	LD	45	2	5	265.3
2015	LD	45	2	5	265.3
2015	LD	45	2	5	265.3
2015	LD	45	3	4	265.3
2015	LD	45	3	4	265.3
2015	LD	45	3	4	265.3
2015	LD	45	3	4	265.3
2015	LD	45	3	4	265.3
2015	LD	45	4	5	265.3
2015	LD	45	4	5	265.3
2015	LD	45	4	5	265.3
2015	LD	45	4	5	265.3
2015	LD	45	4	5	265.3
2015	LD	45	5	5	265.3
2015	LD	45	5	5	265.3
2015	LD	45	5	5	265.3
2015	LD	45	5	5	265.3
2015	LD	45	5	5	265.3
2015	LD	45	6	5	265.3
2015	LD	45	6	5	265.3
2015	LD	45	6	5	265.3
2015	LD	45	6	5	265.3
2015	LD	45	6	5	265.3
2015	LD	45	7	5	265.3
2015	LD	45	7	5	265.3
2015	LD	45	7	5	265.3
2015	LD	45	7	5	265.3
2015	LD	45	7	5	265.3
2015	LD	45	8	5	265.3
2015	LD	45	8	5	265.3
2015	LD	45	8	5	265.3
2015	LD	45	8	5	265.3
2015	LD	45	8	5	265.3
2015	LD	45	9	4	265.3
2015	LD	45	9	4	265.3
2015	LD	45	9	4	265.3
2015	LD	45	9	4	265.3
2015	LD	45	9	4	265.3
2015	LD	45	10	5	265.3
2015	LD	45	10	5	265.3
2015	LD	45	10	5	265.3
2015	LD	45	10	5	265.3
2015	LD	45	10	5	265.3
2015	LD	45	11	4	265.3
2015	LD	45	11	4	265.3
2015	LD	45	11	4	265.3
2015	LD	45	11	4	265.3
2015	LD	45	11	4	265.3
2015	LD	45	12	4	265.3
2015	LD	45	12	4	265.3
2015	LD	45	12	4	265.3
2015	LD	45	12	4	265.3
2015	LD	45	12	4	265.3
2015	LD	45	13	6	265.3
2015	LD	45	13	6	265.3
2015	LD	45	13	6	265.3
2015	LD	45	13	6	265.3
2015	LD	45	13	6	265.3
2015	LD	45	14	4	265.3
2015	LD	45	14	4	265.3
2015	LD	45	14	4	265.3
2015	LD	45	14	4	265.3
2015	LD	45	14	4	265.3
2015	LD	45	15	5	265.3
2015	LD	45	15	5	265.3
2015	LD	45	15	5	265.3
2015	LD	45	15	5	265.3
2015	LD	45	15	5	265.3
2015	LD	45	16	4	265.3
2015	LD	45	16	4	265.3
2015	LD	45	16	4	265.3
2015	LD	45	16	4	265.3
2015	LD	45	16	4	265.3
2015	LD	45	17	5	265.3
2015	LD	45	17	5	265.3
2015	LD	45	17	5	265.3
2015	LD	45	17	5	265.3
2015	LD	45	17	5	265.3
2015	LD	45	18	4	265.3
2015	LD	45	18	4	265.3
2015	LD	45	18	4	265.3
2015	LD	45	18	4	265.3
2015	LD	45	18	4	265.3
2015	LD	45	19	4	265.3
2015	LD	45	19	4	265.3
2015	LD	45	19	4	265.3
2015	LD	45	19	4	265.3
2015	LD	45	19	4	265.3
2015	LD	45	20	5	265.3
2015	LD	45	20	5	265.3
2015	LD	45	20	5	265.3
2015	LD	45	20	5	265.3
2015	LD	45	20	5	265.3
2015	RM	25	1	3	137.5
2015	RM	25	1	3	137.5
2015	RM	25	1	3	137.5
2015	RM	25	1	3	137.5
2015	RM	25	1	3	137.5
2015	RM	25	2	3	137.5
2015	RM	25	2	3	137.5
2015	RM	25	2	3	137.5
2015	RM	25	2	3	137.5
2015	RM	25	2	3	137.5
2015	RM	25	3	2	137.5
2015	RM	25	3	2	137.5
2015	RM	25	3	2	137.5
2015	RM	25	3	2	137.5
2015	RM	25	3	2	137.5
2015	RM	25	4	3	137.5
2015	RM	25	4	3	137.5
2015	RM	25	4	3	137.5
2015	RM	25	4	3	137.5
2015	RM	25	4	3	137.5
2015	RM	25	5	3	137.5
2015	RM	25	5	3	137.5
2015	RM	25	5	3	137.5
2015	RM	25	5	4	137.5
2015	RM	25	5	4	137.5
2015	RM	25	6	3	137.5
2015	RM	25	6	3	137.5
2015	RM	25	6	3	137.5
2015	RM	25	6	3	137.5
2015	RM	25	6	3	137.5
2015	RM	25	7	2	137.5
2015	RM	25	7	2	137.5
2015	RM	25	7	2	137.5
2015	RM	25	7	3	137.5
2015	RM	25	7	3	137.5
2015	RM	25	8	3	137.5
2015	RM	25	8	3	137.5
2015	RM	25	8	3	137.5
2015	RM	25	8	3	137.5
2015	RM	25	8	3	137.5
2015	RM	25	9	2	137.5
2015	RM	25	9	2	137.5
2015	RM	25	9	2	137.5
2015	RM	25	9	2	137.5
2015	RM	25	9	2	137.5
2015	RM	25	10	3	137.5
2015	RM	25	10	3	137.5
2015	RM	25	10	3	137.5
2015	RM	25	10	3	137.5
2015	RM	25	10	3	137.5
2015	RM	25	11	3	137.5
2015	RM	25	11	3	137.5
2015	RM	25	11	3	137.5
2015	RM	25	11	3	137.5
2015	RM	25	11	3	137.5
2015	RM	25	12	3	137.5
2015	RM	25	12	3	137.5
2015	RM	25	12	3	137.5
2015	RM	25	12	3	137.5
2015	RM	25	12	3	137.5
2015	RM	25	13	2	137.5
2015	RM	25	13	2	137.5
2015	RM	25	13	2	137.5
2015	RM	25	13	2	137.5
2015	RM	25	13	2	137.5
2015	RM	25	14	4	137.5
2015	RM	25	14	4	137.5
2015	RM	25	14	4	137.5
2015	RM	25	14	4	137.5
2015	RM	25	14	4	137.5
2015	RM	25	15	3	137.5
2015	RM	25	15	3	137.5
2015	RM	25	15	3	137.5
2015	RM	25	15	3	137.5
2015	RM	25	15	3	137.5
2015	RM	25	16	4	137.5
2015	RM	25	16	4	137.5
2015	RM	25	16	4	137.5
2015	RM	25	16	4	137.5
2015	RM	25	16	4	137.5
2015	RM	25	17	4	137.5
2015	RM	25	17	4	137.5
2015	RM	25	17	4	137.5
2015	RM	25	17	4	137.5
2015	RM	25	17	4	137.5
2015	RM	25	18	3	137.5
2015	RM	25	18	3	137.5
2015	RM	25	18	3	137.5
2015	RM	25	18	3	137.5
2015	RM	25	18	3	137.5
2015	RM	25	19	2	137.5
2015	RM	25	19	2	137.5
2015	RM	25	19	1	137.5
2015	RM	25	19	1	137.5
2015	RM	25	19	1	137.5
2015	RM	25	20	4	137.5
2015	RM	25	20	4	137.5
2015	RM	25	20	4	137.5
2015	RM	25	20	4	137.5
2015	RM	25	20	4	137.5
2015	RM	36	1	4	165.1
2015	RM	36	1	4	165.1
2015	RM	36	1	4	165.1
2015	RM	36	1	4	165.1
2015	RM	36	1	4	165.1
2015	RM	36	2	4	165.1
2015	RM	36	2	4	165.1
2015	RM	36	2	4	165.1
2015	RM	36	2	4	165.1
2015	RM	36	2	4	165.1
2015	RM	36	3	4	165.1
2015	RM	36	3	4	165.1
2015	RM	36	3	3	165.1
2015	RM	36	3	3	165.1
2015	RM	36	3	3	165.1
2015	RM	36	4	4	165.1
2015	RM	36	4	4	165.1
2015	RM	36	4	4	165.1
2015	RM	36	4	4	165.1
2015	RM	36	4	4	165.1
2015	RM	36	5	4	165.1
2015	RM	36	5	4	165.1
2015	RM	36	5	4	165.1
2015	RM	36	5	4	165.1
2015	RM	36	5	4	165.1
2015	RM	36	6	4	165.1
2015	RM	36	6	4	165.1
2015	RM	36	6	4	165.1
2015	RM	36	6	4	165.1
2015	RM	36	6	4	165.1
2015	RM	36	7	3	165.1
2015	RM	36	7	3	165.1
2015	RM	36	7	3	165.1
2015	RM	36	7	3	165.1
2015	RM	36	7	3	165.1
2015	RM	36	8	4	165.1
2015	RM	36	8	4	165.1
2015	RM	36	8	4	165.1
2015	RM	36	8	4	165.1
2015	RM	36	8	4	165.1
2015	RM	36	9	4	165.1
2015	RM	36	9	4	165.1
2015	RM	36	9	4	165.1
2015	RM	36	9	4	165.1
2015	RM	36	9	4	165.1
2015	RM	36	10	4	165.1
2015	RM	36	10	4	165.1
2015	RM	36	10	4	165.1
2015	RM	36	10	4	165.1
2015	RM	36	10	4	165.1
2015	RM	36	11	4	165.1
2015	RM	36	11	4	165.1
2015	RM	36	11	4	165.1
2015	RM	36	11	4	165.1
2015	RM	36	11	4	165.1
2015	RM	36	12	4	165.1
2015	RM	36	12	4	165.1
2015	RM	36	12	4	165.1
2015	RM	36	12	4	165.1
2015	RM	36	12	4	165.1
2015	RM	36	13	3	165.1
2015	RM	36	13	3	165.1
2015	RM	36	13	3	165.1
2015	RM	36	13	3	165.1
2015	RM	36	13	3	165.1
2015	RM	36	14	4	165.1
2015	RM	36	14	4	165.1
2015	RM	36	14	4	165.1
2015	RM	36	14	4	165.1
2015	RM	36	14	4	165.1
2015	RM	36	15	4	165.1
2015	RM	36	15	4	165.1
2015	RM	36	15	4	165.1
2015	RM	36	15	4	165.1
2015	RM	36	15	4	165.1
2015	RM	36	16	4	165.1
2015	RM	36	16	4	165.1
2015	RM	36	16	4	165.1
2015	RM	36	16	4	165.1
2015	RM	36	16	4	165.1
2015	RM	36	17	4	165.1
2015	RM	36	17	4	165.1
2015	RM	36	17	4	165.1
2015	RM	36	17	4	165.1
2015	RM	36	17	4	165.1
2015	RM	36	18	4	165.1
2015	RM	36	18	4	165.1
2015	RM	36	18	4	165.1
2015	RM	36	18	4	165.1
2015	RM	36	18	4	165.1
2015	RM	36	19	3	165.1
2015	RM	36	19	3	165.1
2015	RM	36	19	3	165.1
2015	RM	36	19	3	165.1
2015	RM	36	19	3	165.1
2015	RM	36	20	4	165.1
2015	RM	36	20	4	165.1
2015	RM	36	20	4	165.1
2015	RM	36	20	4	165.1
[truncated: 2,401 more rows]
